# Supplementary material for: Inhibition of Bacterial Adhesion and Biofilm Formation by Seed-Derived Ethanol Extracts from Persea americana Mill
Source: Molecules. 2022 Aug 6;27(15):5009. doi: 10.3390/molecules27155009 (PMC9370132; doi:10.3390/molecules27155009)
Supplement: Supplementary file 1 [file molecules-27-05009-s001.zip]

Archive with 1 entries (1 files):
- molecules-1842022-supplementary.pdf
